# Supplementary material for: The repositioning of epigenetic probes/inhibitors identifies new anti-schistosomal lead compounds and chemotherapeutic targets
Source: PLoS Negl Trop Dis. 2019 Nov 15;13(11):e0007693. doi: 10.1371/journal.pntd.0007693 (PMC6881072; doi:10.1371/journal.pntd.0007693)
Supplement: S1 Table — (XLSX) [file pntd.0007693.s001.xlsx]

## Sheet: Readers
SGC compounds used in this study
Readers	Structure	Mechanism of action	SGC URL	Molecular Formula	Molcular Weight	SMILES	IUPAC name
NI-57		Substrate competitive inhibitor	https://www.thesgc.org/chemical-probes/NI-57	C19H17N3O4S	383.42	CC1=CC2=C(C=CC(=C2)NS(=O)(=O)C3=C(C=C(C=C3)C#N)OC)N(C1=O)C	4-cyano-N-(1,3-dimethyl-2-oxo-1,2-dihydroquinolin-6-yl)-2-methoxybenzenesulfonamide
OF-1		Substrate competitive inhibitor	https://www.thesgc.org/chemical-probes/OF-1	C17H18BrN3O4S	440.31	CN1C2=C(C=C(OC)C(NS(C3=C(C)C=C(Br)C=C3)(=O)=O)=C2)N(C)C1=O	4-bromo-N-(6-methoxy-1,3-dimethyl-2-oxo-2,3-dihydro-1H-benzo[d]imidazol-5-yl)-2-methylbenzenesulfonamide
PFI-4		Substrate competitive inhibitor	https://www.thesgc.org/chemical-probes/PFI-4	C21H24N4O3	380.45	CN1C2=CC(=C(C=C2N(C1=O)C)N3CCCC3)NC(=O)C4=CC=CC=C4OC	N-(1,3-dimethyl-2-oxo-6-(pyrrolidin-1-yl)-2,3-dihydro-1H-benzo[d]imidazol-5-yl)-2-methoxybenzamide
LP99		Substrate competitive inhibitor	https://www.thesgc.org/chemical-probes/LP99	C26H30ClN3O4S	516.05	CC1=CC(=O)N(C2=C1C=CC(=C2)N3C(C(CCC3=O)NS(=O)(=O)CC(C)C)C4=CC=C(C=C4)Cl)C	N-((2R,3S)-2-(4-chlorophenyl)-1-(1,4-dimethyl-2-oxo-1,2-dihydroquinolin-7-yl)-6-oxopiperidin-3-yl)-2-methylpropane-1-sulfonamide
BI-9564		Substrate competitive inhibitor	https://www.thesgc.org/chemical-probes/BI-9564	C20H23N3O3	353.422	CN(C)CC1=CC(OC)=C(C(C2=C3C=NC=C2)=CN(C)C3=O)C=C1OC	4-(4-((dimethylamino)methyl)-2,5-dimethoxyphenyl)-2-methyl-2,7-naphthyridin-1(2H)-one
I-BRD9		Substrate competitive inhibitor	https://www.thesgc.org/chemical-probes/I-BRD9	C22H22F3N3O3S2	497.55	CCN1C=C(C2=C(C1=O)C=C(S2)C(=NC3CCS(=O)(=O)CC3)N)C4=CC(=CC=C4)C(F)(F)F	N-(1,1-dioxidotetrahydro-2H-thiopyran-4-yl)-5-ethyl-4-oxo-7-(3-(trifluoromethyl)phenyl)-4,5-dihydrothieno[3,2-c]pyridine-2-carboximidamide
PFI-1		Substrate competitive inhibitor	https://www.thesgc.org/chemical-probes/PFI-1	C16H17N3O4S	347.1	CN1Cc2cc(ccc2NC1=O)NS(c1ccccc1OC)(=O)=O	2-methoxy-N-(3-methyl-2-oxo-1,2,3,4-tetrahydroquinazolin-6-yl)benzenesulfonamide
JQ1		Substrate competitive inhibitor	https://www.thesgc.org/chemical-probes/JQ1	C23H25ClN4O2S	456.1	Cc1c2C(c3ccc(cc3)[Cl])=N[C@@H](CC(=O)OC(C)(C)C)c3nnc(C)n3c2sc1C	[(S)-4-(4-Chloro-phenyl)-2,3,9-trimethyl-6H-1-thia-5,7,8,9a-tetraaza-cyclopenta[e]azulen-6-yl]-acetic acid tert-butyl este
NVS-CECR2-1		Substrate competitive inhibitor	https://www.thesgc.org/chemical-probes/NVS-1	C27H37N5O2S	495.68	CC(C1)(C)NC(C)(C)CC1N2C=CC3=C2C=CC(C4=NC(S(=O)(CCC)=O)=NC(NC5CC5)=C4)=C3	N-cyclopropyl-2-propylsulfonyl-6-[1-(2,2,6,6-tetramethylpiperidin-4-yl)indol-5-yl]pyrimidin-4-amine
GSK2801		Substrate competitive inhibitor	https://www.thesgc.org/chemical-probes/GSK2801	C20H21NO4S	371.45	CCCOc1ccn2c(c1)c(cc2C(=O)C)c3ccccc3S(=O)(=O)C	1-(1-(2-(methylsulfonyl)phenyl)-7-propoxyindolizin-3-yl)ethan-1-one
BAZ2-ICR		Substrate competitive inhibitor	https://www.thesgc.org/chemical-probes/BAZ2-ICR	C20H19N7	357.42	CN1C=C(C=N1)CCN2C=NC(=C2C3=CC=C(C=C3)C#N)C4=CN(N=C4)C	4-(4-(1-methyl-1H-pyrazol-3-yl)-1-(2-(1-methyl-1H-pyrazol-4-yl)ethyl)-1H-imidazol-5-yl)benzonitrile
I-CBP112		Substrate competitive inhibitor	https://www.thesgc.org/chemical-probes/I-CBP112	C27H36N2O5	468.3	CCC(N1CCOC2=C(OC[C@@H]3CN(C)CCC3)C=C(C4=CC=C(OC)C(OC)=C4)C=C2C1)=O	1-[7-(3,4-dimethoxyphenyl)-9-{[(3S)-1-methylpiperidin-3-yl]methoxy}-2,3,4,5-tetrahydro-1,4-benzoxazepin-4-yl]propan-1-one
SGC-CBP30		Substrate competitive inhibitor	https://www.thesgc.org/chemical-probes/CBP30	C28H33ClN4O3	508.2	Cc1c(c2ccc3c(c2)nc(CCc2ccc(c(c2)[Cl])OC)n3C[C@H](C)N2CCOCC2)c(C)on1	8-(3-chloro-4-methoxy-phenethyl)-4-(3,5-dimethyl-isoxazol-4-yl)-9-(2-(morpholin-4-yl)-propyl)-7,9-diaza-bicyclo[4.3.0]nona-1(6),2,4,7-tetraene
PFI-3		Substrate competitive inhibitor	https://www.thesgc.org/chemical-probes/PFI-3	C19H19N3O2	321.4	OC1=CC=CC=C1C(/C=C/N2[C@H](C3)CN(C4=NC=CC=C4)[C@H]3C2)=O	(2E)-1-(2-hydroxyphenyl)-3-[(1R,4R)-5-(pyridin-2-yl)-2,5-diazabicyclo[2.2.1]heptan-2-yl]prop-2-en-1-one
BSP		Substrate competitive inhibitor	https://www.thesgc.org/chemical-probes/Bromosporine	C17H20N6O4S	404.44	CC1=C(NS(C)(=O)=O)C=C(C2=NN3C(C(NC(OCC)=O)=C2)=NN=C3C)C=C1	ethyl N-[6-(3-methanesulfonamido-4-methylphenyl)-3-methyl-[1,2,4]triazolo[4,3-b]pyridazin-8-yl]carbamate
UNC1215		Substrate competitive inhibitor**	https://www.thesgc.org/chemical-probes/UNC1215	C32H43N5O2	529.3	C1CCN(C1)C1CCN(CC1)C(c1ccc(C(N2CCC(CC2)N2CCCC2)=O)c(c1)Nc1ccccc1)=O	N-phenyl-2,5-bis[4-(pyrrolidin-1-yl)piperidine-1-carbonyl]aniline
All these compounds bind to BRD ε-N-acetylated lysine (Kac) binding pocket
** This compound binds to the Kme-binding pocket

## Sheet: Writers
SGC compounds used in this study
Writers	Structure	Mechanism of action	SGC URL	Molecular Formula	Molcular Weight	SMILES	IUPAC name
A-196		Substrate competitive inhibitor	https://www.thesgc.org/chemical-probes/A-196	C18H16Cl2N4	358.1	[H]N(C1CCCC1)c1c2cc(c(cc2c(c2ccncc2)nn1)[Cl])[Cl]	8,9-dichloro-N-cyclopentyl-5-(pyridin-4-yl)-3,4-diaza-bicyclo[4.4.0]deca-1(10),2,4,6,8-pentaen-2-amine
MS023		Substrate competitive inhibitor	https://www.thesgc.org/chemical-probes/MS023	C17H25N3O	287.2	CC(C)Oc1ccc(cc1)c1c[nH]cc1CN(C)CCN	3-(((2-amino-ethyl)-methyl-amino)-methyl)-4-(4-(1-methyl-ethoxy)-phenyl)-1H-pyrrole
MS049		Substrate competitive inhibitor	https://www.thesgc.org/chemical-probes/MS049	C15H24N2O	248.2	CNCCN1CCC(CC1)OCc1ccccc1	1-(2-methylamino-ethyl)-4-(phenyl-methoxy)-piperidine
SGC707		Allosteric inhibitor	https://www.thesgc.org/chemical-probes/SGC707	C16H18N4O2	298.143	N1C=C2C(=CC=1)C=C(C=C2)NC(NCC(N1CCCC1)=O)=O	2-((3-aza-bicyclo[4.4.0]deca-1,3,5,7,9-pentaen-8-ylamino)-formylamino)-1-(pyrrolidin-1-yl)-ethanone
GSK591		Substrate competitive inhibitor	https://www.thesgc.org/chemical-probes/GSK591	C22H28N4O2	380.2	C1CC(C1)Nc1cc(ccn1)C(NC[C@@H](CN1CCc2ccccc2C1)O)=O	(3-(3-aza-bicyclo[4.4.0]deca-1(10),6,8-trien-3-yl)-2-hydroxy-propylamino)-(2-cyclobutylamino-pyridin-4-yl)-methanone
LLY-507		Substrate competitive inhibitor	https://www.thesgc.org/chemical-probes/LLY-507	C36H42N6O	574.3	Cc1cn(CCN2CCN(CC2)c2ccccc2c2cc(C#N)cc(c2)C(NCCCN2CCCC2)=O)c2ccccc12	5-(2-(4-(2-(9-methyl-7-aza-bicyclo[4.3.0]nona-1(6),2,4,8-tetraen-7-yl)-ethyl)-piperazin-1-yl)-phenyl)-3-((3-(pyrrolidin-1-yl)-propylamino)-formyl)-benzonitrile
BAY-598		Substrate competitive inhibitor	https://www.thesgc.org/chemical-probes/BAY-598	C22H20Cl2F2N6O3	524.1	CCN(C(CO)=O)[C@H]1CN(C(Nc2cccc(c2)OC(F)F)=NC#N)N=C1c1ccc(c(c1)[Cl])[Cl]	(S)-N-[1-{N′-Cyano-N-[3-(difluoromethoxy)phenyl]carbamimidoyl}-3-(3,4-dichlorophenyl)-4,5-dihydro-1H-pyrazol-4-yl]-N-ethyl-2-hydroxyacetamide
SGC0946		Cofactor competitive inhibitor	https://www.thesgc.org/chemical-probes/SGC0946	C28H40BrN7O4.HCl	653.2	[H][Cl].CC(C)N(CCCNC(Nc1ccc(cc1)C(C)(C)C)=O)C[C@@H]1[C@H]([C@H]([C@H](n2cc(c3c(N)ncnc23)[Br])O1)O)O	1-(3-((((2R,3S,4R,5R)-5-(4-amino-5-bromo-7H-pyrrolo[2,3-d]pyrimidin-7-yl)-3,4-dihydroxytetrahydrofuran-2-yl)methyl)(isopropyl)amino)propyl)-3-(4-(tert-butyl)phenyl)urea
UNC0642		Substrate competitive inhibitor	https://www.thesgc.org/chemical-probes/UNC0642	C29H44F2N6O2	546.3	N1C2=C(C=C(C(=C2)OCCCN(CCC2)C2)OC)C(=NC=1N(CCC(C1)(F)F)C1)NC(CCN(C(C)C)C1)C1	2-(4,4-difluoropiperidin-1-yl)-6-methoxy-N-[1-(propan-2-yl)piperidin-4-yl]-7-[3-(pyrrolidin-1-yl)propoxy]quinazolin-4-amine
UNC0638		Substrate competitive inhibitor	https://www.thesgc.org/chemical-probes/UNC0638	C30H47N5O2	509.7	C(CN1CCCC1)COC(C1)=C(C=C(C=1N1)C(=NC=1C(C1)CCCC1)NC(C1)CCN(C1)C(C)C)OC	2-cyclohexyl-N-(1-isopropylpiperidin-4-yl)-6-methoxy-7-(3-(pyrrolidin-1-yl)propoxy) quinazolin-4-amine
A-366		Substrate competitive inhibitor	https://www.thesgc.org/chemical-probes/A-366	C19H27N3O2	329.2	COc1cc2c(cc1OCCCN1CCCC1)N=C(C21CCC1)N	5'-Methoxy-6'-[3-(1-pyrrolidinyl)propoxy]spiro[cyclobutane-1,3'-indol]-2'-amine
GSK343		Cofactor competitive inhibitor	https://www.thesgc.org/chemical-probes/GSK343	C31H39N7O2	541.3	CCCC1=C(CNC(=O)C2=C3C=NN(C(C)C)C3=CC(=C2)C2=CC=NC(=C2)N2CCN(C)CC2)C(=O)NC(C)=C1	N-[(1,2-Dihydro-6-methyl-2-oxo-4-propyl-3-pyridinyl)methyl]-1-(1-methylethyl)-6-[2-(4-methyl-1-piperazinyl)-4-pyridinyl]-1H-indazole-4-carboxamide, N-[(6-Methyl-2-oxo-4-propyl-1,2-dihydropyridin-3-yl)methyl]-6-[2-(4-methylpiperazin-1-yl)pyridin-4-yl]-1-(propan-2-yl)-1H-indazole-4-carboxamide
UNC1999		Cofactor competitive inhibitor	https://www.thesgc.org/chemical-probes/UNC1999	C33H43N7O2	569.74	CCCC1C=C(C)NC(C=1CNC(c1cc(cc2c1cnn2C(C)C)c1ccc(nc1)N1CCN(CC1)C(C)C)=O)=O	N-[(6-methyl-2-oxo-4-propyl-1,2-dihydropyridin-3-yl)methyl]-1-(propan-2-yl)-6-{6-[4-(propan-2-yl)piperazin-1-yl]pyridin-3-yl}-1H-indazole-4-carboxamide
(R) - PFI-2		Substrate competitive inhibitor	https://www.thesgc.org/chemical-probes/PFI-2	C23H25F4N3O3S	499.2	C1CCN(C1)C([C@@H](Cc1cccc(c1)C(F)(F)F)NS(c1cc2CCNCc2c(c1)F)(=O)=O)=O	(R)-8-Fluoro-N-(1-oxo-1-(pyrrolidin-1-yl)-3-(3-(trifluoromethyl)phenyl)propan-2-yl)-1,2,3,4-tetrahydroisoquinoline-6-sulfonamide hydrochloride
C646*		Cofactor competitive inhibitor		C26H23N3O6	473.49	CC1=NN(C(=O)/C/1=C\Cc2oc(Cc3cc(C)c(C)cc3[N+](=O)[O-])cc2)c4ccc(cc4)C(=O)O
* = Not an SGC defined epigenetic probe as it does not display in vitro potency of < 100 nM, does not display >30-fold selectivity vs other subfamilies and does not have significant on-target cell activity at 1µM. These chemicals are classified as inhibitors. Chemical data obtained from ChEMBL.

## Sheet: Erasers
SGC compounds used in this study
Erasers	Structure	Mechanism of action	SGC URL	Molecular Formula	Molcular Weight	SMILES	IUPAC name
GSK484		Substrate competitive inhibitor	https://www.thesgc.org/chemical-probes/GSK484	C27H31N5O3	473.2	Cn1c2c(cc(cc2nc1c1cc2ccccc2n1CC1CC1)C(N1CC[C@H]([C@H](C1)N)O)=O)OC	(3-amino-piperidin-1-yl)-(8-(7-ethyl-7-aza-bicyclo[4.3.0]nona-1(6),2,4,8-tetraen-8-yl)-7-methyl-7,9-diaza-bicyclo[4.3.0]nona-1,3,5,8-tetraen-3-yl)-methanone;
GSK-J4		Substrate competitive inhibitor	https://www.thesgc.org/chemical-probes/GSKJ1	C24H27N5O2	417.5	CCOC(=O)CCNC1=CC(=NC(=N1)C2=CC=CC=N2)N3CCC4=CC=CC=C4CC3	ethyl 3-[[2-pyridin-2-yl-6-(1,2,4,5-tetrahydro-3-benzazepin-3-yl)pyrimidin-4-yl]amino]propanoate
GSKLSD1		Irreversible and mechanism-based inhibitor of LSD1	https://www.thesgc.org/chemical-probes/GSK-LSD1	C14H20N2	216.2	C1CNCCC1N[C@@H]1C[C@H]1c1ccccc1	N-(2-phenyl-cyclopropyl)-piperidin-4-amine
IOX1		Cofactor competitive inhibitor	https://www.thesgc.org/chemical-probes/IOX1	C10H7N1O3	189.17	c1cc2c(ccc(c2nc1)O)C(=O)O	8-hydroxyquinoline-5-carboxylic acid
LAQ824*		Substrate competitive inhibitor		C22H25N3O3	379.46	OCCN(CCc1c[nH]c2ccccc12)Cc3ccc(\C=C\C(=O)NO)cc3
CI-994*		Substrate competitive inhibitor		C15H15N3O2	269.3	CC(=O)Nc1ccc(cc1)C(=O)Nc2ccccc2N
* = Not an SGC defined epigenetic probe as it does not display in vitro potency of < 100 nM, does not display >30-fold selectivity vs other subfamilies and does not have significant on-target cell activity at 1µM. These chemicals are classified as inhibitors. Chemical data obtained from ChEMBL.
